# Supplementary material for: Optimization of Enterotoxigenic Escherichia coli (ETEC) Outer Membrane Vesicles Production and Isolation Method for Vaccination Purposes
Source: Microorganisms. 2023 Aug 15;11(8):2088. doi: 10.3390/microorganisms11082088 (PMC10458947; doi:10.3390/microorganisms11082088)
Supplement: Supplementary file 1 [file microorganisms-11-02088-s001.zip]

Archive with 1 entries (1 files):
- microorganisms-2540291-SI.pdf
